# Supplementary material for: Exposure to Neospora spp. and Besnoitia spp. in wildlife from Israel
Source: Int J Parasitol Parasites Wildl. 2018 Aug 17;7(3):317–21. doi: 10.1016/j.ijppaw.2018.08.002 (PMC6115540; doi:10.1016/j.ijppaw.2018.08.002)
Supplement: Data Profile [file mmc1.xml]

<?xml version="1.0" encoding="UTF-8" standalone="no"?><data:data><datasets><author>dgexposito@ucm.es</author><type>0</type><dataset><value>1</value><reason>Data will be made available on request</reason><comments/></dataset></datasets></data:data>
